# Supplementary material for: The Role of Imaging in Cervical Cancer Staging: ESGO/ESTRO/ESP Guidelines (Update 2023)
Source: Cancers (Basel). 2024 Feb 14;16(4):775. doi: 10.3390/cancers16040775 (PMC10886638; doi:10.3390/cancers16040775)
Supplement: Supplementary file 1 [file cancers-16-00775-s001.zip]

Archive with 3 entries (3 files):
- Supplementary Table S1..pdf
- Supplementary Table S2..pdf
- Supplementary Table S3.pdf
